# Supplementary material for: Long-Distance Travellers: Phylogeography of a Generalist Parasite, Pholeter gastrophilus, from Cetaceans
Source: PLoS One. 2017 Jan 13;12(1):e0170184. doi: 10.1371/journal.pone.0170184 (PMC5234839; doi:10.1371/journal.pone.0170184)
Supplement: S2 Table — Prevalences of P. gastrophilus within the distribution of the species, including the number of infected hosts and the sampling size for each region. Note that the habitat of the host species is detailed. Complete references are at the end of the table. (XLSX) [file pone.0170184.s003.xlsx]

## Sheet: Hoja1
S2 Table. Reported prevalence of Pholeter gastrophilus within the distribution of the species. Prevalence of P. gastrophilus within the distribution of the species, including the number of infected hosts and the sampling size for each region. Note that the habitat of the host species is detailed. Complete references are at the end of the table.
Species name (Common name)	Habitat	Geographic region	Sample size	Number of infected hosts	Prevalence of Pholeter gastrophilus (%)	Studies
Phocoena phocoena (Harbour porpoise)	Coastal	North Sea	308	4	1.3	(Brosens et al., 1996; Clausen and Andersen, 1988; Herreras et al., 1997; Lehnert et al., 2005; Raga et al., 1989)
Globicephala melas (Long-finned pilot whale)	Coastal and oceanic	Feroe Islands	170	107	62.9	(Aznar et al., 2006)
Lagenorhynchus albirostris (White-beaked dolphin)	Coastal	United Kingdom and Ireland	6	1	16.7	(Gibson et al., 1998)
Phocoena phocoena (Harbour porpoise)	Coastal	United Kingdom and Ireland	296	90	30.4	(Aznar et al., 2006; Baker and Martin, 1992; Gibson et al., 1998)
Tursiops truncatus (Common bottlenose dolphin)	Coastal	United Kingdom and Ireland	3	1	33.3	(Gibson et al., 1998)
Delphinus delphis (Common dolphin)	Coastal and oceanic	United Kingdom and Ireland	101	3	3	(Gibson et al., 1998)
Lagenorhynchus acutus (Atlantic white-sided dolphin)	Coastal and oceanic	United Kingdom and Ireland	24	1	4.2	(Gibson et al., 1998; Rogan et al. 1997)
Stenella coeruleoalba (Striped dolphin)	Oceanic	United Kingdom and Ireland	14	0	0	(Gibson et al., 1998)
Tursiops truncatus (Common bottlenose dolphin)	Coastal	Florida	88	2	2.3	(Woodard et al., 1969; Zam et al., 1971)
Grampus griseus (Risso’s dolphin)	Oceanic	Florida	3	1	33.3	(Zam et al., 1971)
Kogia breviceps (Pygmy sperm whale)	Oceanic	Florida	7	0	0	(Zam et al., 1971)
Kogia sima (Dwarf sperm whale)	Oceanic	Florida	3	0	0	(Zam et al., 1971)
Mesoplodon densirostris Blainville’s beaked whale)	Oceanic	Florida	1	0	0	(Zam et al., 1971)
Pseudorca crassidens (False killer whale)	Oceanic	Florida	2	0	0	(Zam et al., 1971)
Steno bredanensis (Rough-toothed dolphin)	Oceanic	Florida	15	2	13.3	(Forrester and Robertson, 1975)
Stenella frontalis (Atlantic spotted dolphin)	Oceanic	Florida	17	1	5.9	(Zam et al., 1971)
Pontoporia blainvillei (Franciscana)	Coastal	Southern Brazil	138	0	0	(Santos et al., 1996; Andrade et al., 1997; Marigo et al., 2002; Domiciano et al., 2016)
Sotalia fluviatilis (Tucuxi)	Coastal	Southern Brazil	103	0	0	(Santos et al., 1996; Melo et al., 2006)
Sotalia guianensis (Guiana dolphin)	Coastal	Southern Brazil	85	0	0	(Marigo et al., 2010; Domiciano et al., 2016)
Tursiops truncatus (Common bottlenose dolphin)	Oceanic	Southern Brazil	5	0	0	(Santos et al., 1996; Domiciano et al., 2016)
Globicephala melas (Long-finned pilot whale)	Oceanic	Southern Brazil	1	0	0	(Domiciano et al., 2016)
Pseudorca crassidens (False killer whale)	Oceanic	Southern Brazil	14	0	0	(Andrade et al., 2001)
Steno bredanensis (Rough-toothed dolphin)	Oceanic	Southern Brazil	2	1	100	(Santos et al., 1996; Valente and Ebert, 2014)
Stenella frontalis (Atlantic spotted dolphin)	Oceanic	Southern Brazil	2	0	0	(Domiciano et al., 2016)
Stenella longirostris (Spinner dolphin)	Oceanic	Southern Brazil	2	0	0	(Domiciano et al., 2016)
Cephalorhynchus commersonii (Commerson’s dolphin)	Coastal	Argentina	32	21	65.6	(Berón-Vera et al., 2001)
Lagenorhynchus obscurus (Dusky dolphin)	Coastal	Argentina	23	1	4.3	(Dans et al., 1999)
Pontoporia blainvillei (Franciscana)	Coastal	Argentina	46	1	2.2	(Aznar et al., 1994)
Phocoena spinipinnis (Burmeister’s porpoise)	Coastal	Argentina	9	2	22.2	(Berón-Vera et al., 2008; Corcuera et al., 1995)
Tursiops truncatus (Common bottlenose dolphin)	Coastal	Argentina	6	2	33.3	(Romero et al., 2014)
Delphinus delphis (Common dolphin)	Coastal and oceanic	Argentina	18	3	16.7	(Berón-Vera et al., 2007)
Phocoena dioptrica (Spectacled porpoise)	Coastal and oceanic	Argentina	2	0	0	(Berón-Vera et al., 2008)
Lagenorhynchus cruciger (Hourglass dolphin)	Oceanic	Argentina	2	0	0	(Fernández et al., 2003b)
Mesoplodon grayi (Gray’s beaked whale)	Oceanic	Argentina	1	0	0	(Berón-Vera et al., 2008)
Mesoplodon hectori (Hector’s beaked whale)	Oceanic	Argentina	2	0	0	(Capozzo et al., 2005)
Physeter macrocephalus (Sperm whale)	Oceanic	Argentina	1	0	0	(Berón-Vera et al., 2008)
Ziphius cavirostris (Cuvier’s beaked whale)	Oceanic	Argentina	1	0	0	(Berón-Vera et al., 2008)
Lagenorhynchus obscurus (Dusky dolphin)	Coastal	Peru	218	17	7.8	(Van Waerebeek et al., 1993)
Phocoena spinipinnis (Burmeister’s porpoise)	Coastal	Peru	59	8	13.6	(Reyes and van Waerebeek, 1995; Tantalean and Cabrera, 1999)
Tursiops truncatus (Common bottlenose dolphin)	Coastal	Mediterranean Sea	36	20	55.6	(Aznar et al., 2006; Cornaglia et al., 2000; Raga et al., 1985)
Grampus griseus (Risso’s dolphin)	Oceanic	Mediterranean Sea	20	2	10	(Cornaglia et al., 2000; Fernández et al., 2003a)
Stenella coeruleoalba (Striped dolphin)	Oceanic	Mediterranean Sea	74	27	32.4	(Aznar et al., 2006; Cornaglia et al. 2000; Manfredi et al., 1992; Raga et al., 1985)
Ziphius cavirostris (Cuvier’s beaked whale)	Oceanic	Mediterranean Sea	2	0	0	(Fernández et al., 2004)
Phocoena phocoena (Harbour porpoise)	Coastal	Canary Islands	1	0	0	(Díaz-Delgado, 2015)
Tursiops truncatus (Common bottlenose dolphin)	Coastal	Canary Islands	17	8	47.1	(Díaz-Delgado, 2015)
Delphinus delphis (Common dolphin)	Coastal and oceanic	Canary Islands	24	8	33.3	(Díaz-Delgado, 2015)
Grampus griseus (Risso’s dolphin)	Oceanic	Canary Islands	10	2	20	(Díaz-Delgado, 2015)
Globicephala macrorhynchus (Short-finned pilot whale)	Oceanic	Canary Islands	26	9	34.6	(Díaz-Delgado, 2015)
Kogia breviceps (Pygmy sperm whale)	Oceanic	Canary Islands	16	4	25	(Díaz-Delgado, 2015)
Kogia sima (Dwarf sperm whale)	Oceanic	Canary Islands	2	2	100	(Díaz-Delgado, 2015)
Lagenodelphis hosei (Fraser’s dolphin)	Oceanic	Canary Islands	1	1	100	(Díaz-Delgado, 2015)
Mesoplodon bidens (Sowerby’s beaked whale)	Oceanic	Canary Islands	1	0	0	(Díaz-Delgado, 2015)
Mesoplodon europaeus (Gervais’ beaked whale)	Oceanic	Canary Islands	7	0	0	(Díaz-Delgado, 2015)
Mesoplodon mirus (True’s beaked whale)	Oceanic	Canary Islands	1	0	0	(Díaz-Delgado, 2015)
Pseudorca crassidens (False killer whale)	Oceanic	Canary Islands	2	0	0	(Díaz-Delgado, 2015)
Physeter macrocephalus (Sperm whale)	Oceanic	Canary Islands	16	1	6.2	(Díaz-Delgado, 2015)
Steno bredanensis (Rough-toothed dolphin)	Oceanic	Canary Islands	16	5	31.2	(Díaz-Delgado, 2015)
Stenella coeruleoalba (Striped dolphin)	Oceanic	Canary Islands	43	15	34.9	(Díaz-Delgado, 2015)
Stenella frontalis (Atlantic spotted dolphin)	Oceanic	Canary Islands	36	8	22.2	(Díaz-Delgado, 2015)
Ziphius cavirostris (Cuvier’s beaked whale)	Oceanic	Canary Islands	9	0	0	(Díaz-Delgado, 2015)
REFERENCES
Andrade A, Pinedo C, Barreto AS. Gastrointestinal parasites and prey items from a mass stranding of false killer whales, Pseudorca crassidens, in Rio Grande do Sul, Southern Brazil. Rev. Bras. Biol. 2001; 61: 55-61.
Andrade A, Pinedo C, Pereira J. The gastrointestinal helminths of the Franciscana, Pontoporia blainvillei, in Southern Brazil. Rep. Int. Whal. Commn. 1997; 47: 669-673.
Aznar FJ, Balbuena JA, Raga JA. Helminth communitites of Pontoporia blainvillei (Cetacea: Pontoporiidae) in Argentinian waters. Can. J. Zool. 1994; 72: 702-706.
Aznar FJ, Fognani P, Balbuena JA, Pietrobelli M, Raga JA. Distribution of Pholeter gastrophilus (Digenea) within the stomach of four odontocete species: the role of the diet and digestive physiology of hosts. Parasitology. 2006; 133: 369–380.
Baker JR, Martin AR. Causes of mortality and parasites and incidental lesions in harbour porpoises (Phocoena phocoena) from British waters. Vet. Rec. 1992; 130: 554-558.
Berón-Vera B, Pedraza SN, Raga JA, Gil de Pertierra A, Crespo EA, Alonso MK, Goodall RNP. Gastrointestinal helminths of Commerson’s dolphins Cephalorhynchus commersonii from central Patagonia and Tierra del Fuego. Dis. Aquat. Org. 2001; 47: 201-208.
Berón-Vera B, Crespo EA, Raga JA, Fernández M. Parasite communities of common dolphins (Delphinus delphis) from Patagonia: the relation with host distribution and diet and comparison with sympatric hosts. J. Parasitol. 2007; 93: 1056-1060.
Berón-Vera B, Crespo EA, Raga JA. Parasites in stranded cetaceans of Patagonia. J. Parasitol. 2008; 94: 946-948.
Brosens L, Jauniaux T, Siebert U, Benke H, Coignoul F. Observations on the helminths of harbour porpoises (Phocoena phocoena) and common guillemots (Uria algae) from the Belgian and German coasts. Vet. Rec. 1996; 139: 254-257.
Capozzo HL, Negri MF, Mahler B, Lía VV, Martínez P, Gianggiobe A, Saubidet A. Biological data on two Hector's beaked whales, Mesoplodon hectori, stranded in Buenos Aires Province, Argentina. LAJAM. 2005; 4: 113-128.
Clausen B, Andersen S. Health status of harbour porpoise (Phocoena phocoena) from Danish waters. Dan. Rev. Game Biol. 1988; 13: 1-20.
Corcuera J, Monzón F, Aguilar A, Borrell A, Raga JA. Life history data, organochlorine pollutants and parasites from eight Burmeister's porpoises, Phocoena spinipinnis, caught in Northern Argentine waters. Rep. Int. Whal. Commn. 1995; 16: 365-372.
Cornaglia E, Rebora L, Gili C, Di Guardo G. Histopathological and immunohistochemical studies on cetaceans found stranded on the coast of Italy between 1990 and 1997. J. Vet. Med. A 2000; 47: 129–142.
Dans SL, Reyes LM, Pedraza SN, Raga JA, Crespo EA. Gastrointestinal helminths of the Dusky dolphin, Lagenorhynchus obscurus (Gray, 1828), off Patagonia, in the Southwestern Atlantic. Mar. Mamm. Sci. 1999; 15: 649-660.
Díaz-Delgado J. Patología y causas de la muerte de los cetáceos varados en las Islas Canarias (2006-2012). Ph.D. Thesis, Universidad de Las Palmas de Gran Canaria. 2015. Available from: http://hdl.handle.net/10553/17258
Domiciano IG, Domit C, Broadhurst MK, Koch MS, Bracarense APFRL. Assessing disease and mortality among small cetaceans stranded at a world heritage site in Southern Brazil. PLoS One. 2016; 11(2): e0149295.
Fernández M, Agustí C, Aznar FJ, Raga JA. Gastrointestinal helminths of Risso’s dolphin Grampus griseus from the Western Mediterranean. Dis. Aquat. Org. 2003a; 55: 73-76.
Fernández M, Berón-Vera B, García N, Raga JA, Crespo EA. Food and parasites from two Hourglass dolphins, Lagenorhynchus cruciger (Quoy and Gaimard, 1824), from Patagonian waters. Mar. Mamm. Sci. 2003b; 19: 832-836.
Fernández M, Aznar FJ, Montero FE, Georgiev BB, Raga JA. Gastrointestinal helminths of Cuvier’s beaked whales, Ziphius cavirostris, from the western Mediterranean. J. Parasitol. 2004; 90: 418-420.
Forrester DJ, Robertson WD. Helminths of rough-toothed dolphins, Steno bredanensis Lesson 1828, from Florida waters. J. Parasitol. 1975; 61: 922.
Gibson DI, Harris EA, Bray RA, Jepson PD, Kuiken T, Baker JR, Simpson VR. A survey of the helminth parasites of cetaceans stranded on the coast of England and Wales during the period 1990-1994. J. Zool. 1998; 244: 563-574.
Herreras MV, Kaarstad SE, Balbuena JA, Kinze CC, Raga JA. Helminth parasites of the digestive tract of the harbour porpoise Phocoena phocoena in Danish waters: a comparative geographical analysis. Dis. Aquat. Org. 1997; 28: 163-167.
Lehnert K, Raga JA, Siebert U. Macroparasites in stranded and bycaught harbour porpoises from German and Norwegian waters. Dis. Aquat. Org. 2005; 64: 265-269.
Manfredi MT, Dini W, Ganduglia S, Podesta M, Repetto G. Parasitological findings in striped dolphins Stenella coeruleoalba. Proceedings of the 6th Annual Conference of the European Cetacean Society, San Remo, Italy 20–22 February; 1992. pp. 218-219.
Marigo J, Rosas FCW, Andrade ALV, Oliveira MR, Dias RA, Catao-Dias JL. Parasites of franciscana (Pontoporia blainvillei) from São Paulo and Paraná States, Brazil. LAJAM. 2002; 1: 115-122.
Marigo J, Ruoppolo V, Rosas FCW, Valente ALS, Oliveira MR, Dias RA, Catao-Dias JL. Helminths of Sotalia guianensis (Cetacea: Delphinidae) from the South and Southeastern Coasts of Brazil. J. Wildl. Dis. 2010; 46: 599-602.
Melo OP, Ramos RMA, Di Beneditto APM. Helminths of the marine tucuxi, Sotalia fluviatilis (Gervais, 1853) (Cetacea: Delphinidae), in northern Rio de Janeiro State, Brazil. Braz. Arch. Biol. Technol. 2006; 49: 145–148.
Raga JA, Carbonell E. New data about parasites on Stenella coeruleoalba (Meyen, 1833) (Cetacea: Delphinidae) in the western Mediterranean Sea. Invest. Cetacea. 1985; 17: 207–213.
Raga JA, Kinze CC, Balbuena JA, Ortiz T, Fernández M. New data on helminth parasites of the harbour porpoise Phocoena phocoena in Danish waters. Proceedings of the 3rd Annual Conference of the European Cetacean Society, La Rochelle, France, 24-26 Februrary; 1989. pp. 88-90.
Reyes JC, Van Waerebeek K. Aspects of the biology of Burmeister's porpoise from Peru. Rep. Int. Whal. Commn. 1993; 16: 349-364.
Rogan E, Baker JR, Jepson PD, Berrow S, Kiely O. A mass stranding of white-sided dolphins (Lagenorhynchus acutus) in Ireland: biological and pathological studies. J. Zool. 1997; 242: 217-227.
Romero MA, Fernández M, Dans SL, García NA, González R, Crespo EA. Gastrointestinal parasites of bottlenose dolphins Tursiops truncatus from the extreme southwestern Atlantic, with notes on diet composition. Dis. Aquat. Org. 2014; 108: 61-70.
Santos CP, Rohde K, Ramos R, Di Beneditto AP. Helminths of cetaceans on the Southeastern coast of Brazil. Proc. Helminthol. Soc. Wash. 1996; 63: 149-152.
Tantalean M, Cabrera R. Algunos helmintos de la marsopa espinosa, Phocoena spinipinnis de la reserva nacional de Paracas, Perú. Parasitol. Día. 1999; 23: 56-57.
Valente AL, Ebert M. First record of Pholeter gastrophilus (Digenea: Heterophyidae) in Brazilian waters. Proceedings of the X Congreso de la Sociedad Latinoamericana de Especialistas en Mamíferos Acuáticos (SOLAMAC), Cartagena, Colombia, 1–5 December; 2014.
Van Waerebeek K, Reyes JC, Alfaro J. Helminth parasites and phoronts of dusky dolphins Lagenorhynchus obscurus (Gray 1828) from Peru. Aquat. Mamm. 1993; 19: 159-169.
Woodard JC, Zam SG, Caldwell DK, Caldwell MC. Some parasitic diseases of dolphins. Vet. Pathol. 1969; 6: 257−272.
